# Supplementary material for: Does a Healthy Lifestyle Lower the Elevated Risk of Obesity Caused by Caesarian Section Delivery in Children and Adolescents?
Source: Nutrients. 2022 Aug 26;14(17):3528. doi: 10.3390/nu14173528 (PMC9460904; doi:10.3390/nu14173528)
Supplement: Supplementary file 1 [file nutrients-14-03528-s001.zip]

Archive with 1 entries (1 files):
- nutrients-1857374-supplementary.pdf
